# Supplementary material for: Biology, Nesting Behavior, Genetic Diversity, and Conservation of Leatherback Sea Turtles: Insights From Thailand and Global Perspectives
Source: Ecol Evol. 2025 Feb 20;15(2):e71014. doi: 10.1002/ece3.71014 (PMC11842870; doi:10.1002/ece3.71014)
Supplement: Supplementary file 1 — Appendix S1. [file ECE3-15-e71014-s001.xlsx]

## Sheet: Importance data
Year	Province	Tatal egg	Hatched egg	%Hatched
2018	Phang Nga	118	48	40.678
2018	Phang Nga	86	35	40.6977
2019	Phang Nga	112	44	39.2857
2019	Phang Nga	104	30	28.8462
2019	Phang Nga	101	77	76.2376
2020	Phang Nga	111	79	71.1712
2020	Phang Nga	22	21	95.4545
2020	Phang Nga	70	7	10
2020	Phang Nga	105	25	23.8095
2020	Phang Nga	133	84	63.1579
2020	Phang Nga	66	0	0
2020	Phang Nga	100	0	0
2020	Phang Nga	94	0	0
2020	Phang Nga	103	0	0
2020	Phang Nga	115	0	0
2020	Phuket	102	0	0
2020	Phuket	115	28	24.3478
2020	Phuket	129	0	0
2021	Phang Nga	114	72	63.1579
2021	Phang Nga	151	55	36.4238
2021	Phang Nga	134	90	67.1642
2021	Phang Nga	137	69	50.365
2021	Phang Nga	58	0	0
2021	Phang Nga	131	19	14.5038
2021	Phang Nga	136	85	62.5
2021	Phang Nga	4	0	0
2021	Phang Nga	143	74	51.7483
2021	Phang Nga	125	86	68.8
2021	Phang Nga	130	69	53.0769
2022	Phang Nga	105	50	47.619
2022	Phang Nga	83	43	51.8072
2022	Phang Nga	89	45	50.5618
2022	Phang Nga	100	60	60
2022	Phuket	80	34	42.5
2022	Phuket	106	13	12.2642
2023	Phang Nga	103	65	63.1068
2023	Phang Nga	122	66	54.0984
2023	Phang Nga	139	87	62.5899
2024	Phang Nga	120	nd	nd
2024	Phang Nga	121	42	34.7107
2024	Phang Nga	99	nd	nd
2024	Phang Nga	120	31	25.8333
2024	Phang Nga	120	46	38.3333
2024	Phang Nga	75	nd	nd
2024	Phang Nga	135	74	54.8148
2024	Phang Nga	108	52	48.1481
2024	Phang Nga	125	25	20
2024	Phang Nga	78	nd	nd
2024	Phang Nga	131	68	51.9084
2024	Phang Nga	118	nd	nd
2024	Phang Nga	71	nd	nd
2024	Phang Nga	85	55	64.7059
2024	Phang Nga	96	88	91.6667
2024	Phang Nga	65	nd	nd
2024	Phuket	120	0	0
2024	Phuket	137	0	0
2024	Phuket	89	0	0

## Sheet: number of nest
Year	Nummber of Nest
1980	1
1984	1
1985	1
1988	1
1989	5
1993	15
1994	5
1995	2
1996	13
1997	8
1998	15
1999	16
2000	12
2001	9
2002	1
2003	5
2004	4
2006	12
2008	2
2009	8
2010	1
2012	9
2013	2
2018	2
2019	3
2020	13
2021	11
2022	6
2023	3
2024	19
